# Supplementary material for: Effect of Probiotic Fermented Milk Supplementation on Glucose and Lipid Metabolism Parameters and Inflammatory Markers in Patients with Type 2 Diabetes Mellitus: A Meta-Analysis of Randomized Controlled Trials
Source: Biology (Basel). 2024 Aug 21;13(8):641. doi: 10.3390/biology13080641 (PMC11351427; doi:10.3390/biology13080641)
Supplement: Supplementary file 1 [file biology-13-00641-s001.zip]

Archive with 1 entries (1 files):
- biology-3133993-supplementary.pdf
